# Supplementary material for: Wzc mutation enhances virulence in CRKP ST11-KL64 via complement-mediated lysis and lipopolysaccharide release
Source: Microbiol Spectr. 2026 Feb 27;14(4):e02847-25. doi: 10.1128/spectrum.02847-25 (PMC13055261; doi:10.1128/spectrum.02847-25)
Supplement: Supplemental material — Tables S1 to S3. [file spectrum.02847-25-s0001.xlsx]

## Sheet: table S1
virulent genes and colony morphology
strain	ST	K_locus	Yersiniabactin	Aerobactin	Salmochelin	RmpADC	RmpA2	Colony morphology
CRB001	ST11	KL64	ybt 9; ICEKp3	iuc 1	-	-	rmpA2_3-47%	regular-mucoid
CRB009	ST11	KL64	ybt 9; ICEKp3	iuc 1	-	-	rmpA2_3-47%	regular-mucoid
CRB018	ST11	KL64	ybt 9; ICEKp3	iuc 1	-	-	rmpA2_3-47%	regular-mucoid
CRB038	ST11	KL64	ybt 9; ICEKp3	iuc 1	-	-	rmpA2_3-47%	regular-mucoid
CRB039	ST11	KL64	ybt 9; ICEKp3	iuc 1	-	-	rmpA2_3-47%	regular-mucoid
CRB045	ST11	KL64	ybt 9; ICEKp3 (truncated)	iuc 1	iro 1 (incomplete)	-	-	regular-mucoid
CRB048	ST11	KL64	ybt 9; ICEKp3 (truncated)	-	-	-	-	regular-mucoid
CRB050	ST11	KL64	ybt 9; ICEKp3	iuc 1	iro 1 (incomplete)	-	rmpA2_3-47%	regular-mucoid
CRB052	ST11	KL64	ybt 9; ICEKp3	iuc 1	iro 1 (incomplete)	-	rmpA2_3-47%	regular-mucoid
CRB057	ST11	KL64	ybt 9; ICEKp3	iuc 1	iro 1 (incomplete)	-	rmpA2_3-47%	regular-mucoid
CRB060	ST11	KL64	ybt 9; ICEKp3	-	-	-	-	regular-mucoid
CRB063	ST11	KL64	ybt 9; ICEKp3	iuc 1	-	rmp 1; KpVP-1	rmpA2_3-47%	regular-mucoid
CRB065	ST11	KL64	ybt 9; ICEKp3	iuc 1	-	rmp 1; KpVP-1	rmpA2_3-47%	hypomucoid
CRB069	ST11	KL64	ybt 9; ICEKp3	iuc 1	-	rmp 1; KpVP-1	rmpA2_3-47%	regular-mucoid
CRB083	ST11	KL64	ybt 9; ICEKp3	iuc 1	-	rmp 1; KpVP-1	rmpA2_3-47%	regular-mucoid
CRB085	ST11	KL64	ybt 9; ICEKp3 (truncated)	iuc 1	-	rmp 1; KpVP-1	rmpA2_3-47%	regular-mucoid
CRB092	ST11	KL64	ybt 9; ICEKp3	iuc 1	-	-	rmpA2_3-47%	regular-mucoid
CRB094	ST11	KL64	ybt 9; ICEKp3	-	-	-	-	regular-mucoid
CRB095	ST11	KL64	ybt 9; ICEKp3	iuc 1	-	rmp 1; KpVP-1	rmpA2_3-47%	hypermucoid
CRB096	ST11	KL64	ybt 9; ICEKp3 (truncated)	-	-	-	-	regular-mucoid
CRB100	ST11	KL64	ybt 9; ICEKp3 (truncated)	iuc 1	-	rmp 1; KpVP-1 (truncated)	rmpA2_3-47%	regular-mucoid
CRB106	ST11	KL64	ybt 9; ICEKp3	iuc 1	-	rmp 1; KpVP-1	rmpA2_3-47%	regular-mucoid
CRB107	ST11	KL64	ybt 9; ICEKp3 (truncated)	iuc 1	-	rmp 1; KpVP-1	rmpA2_3-47%	regular-mucoid
CRB108	ST11	KL64	ybt 9; ICEKp3	iuc 1	-	rmp 1; KpVP-1 (incomplete)	rmpA2_3-47%	regular-mucoid
CRB109	ST11	KL64	ybt 9; ICEKp3	iuc 1	-	rmp 1; KpVP-1	rmpA2_3-47%	regular-mucoid
CRB110	ST11	KL64	ybt 9; ICEKp3	iuc 3 (truncated)	-	-	-	regular-mucoid
CRB112	ST11	KL64	ybt 9; ICEKp3	iuc 1	-	-	rmpA2_3*-45%	regular-mucoid
CRB113	ST11	KL64	ybt 9; ICEKp3	iuc 1	-	rmp 1; KpVP-1	rmpA2_3-47%	regular-mucoid
CRB114	ST11	KL64	ybt 9; ICEKp3	iuc 1	-	rmp 1; KpVP-1	rmpA2_3-47%	regular-mucoid
CRB116	ST11	KL64	ybt 9; ICEKp3	iuc 1	-	rmp 1; KpVP-1	rmpA2_3-47%	hypermucoid
CRB117	ST11	KL64	ybt 9; ICEKp3	iuc 1	-	rmp 1; KpVP-1	rmpA2_3-47%	regular-mucoid
CRB120	ST11	KL64	ybt 9; ICEKp3	iuc 1	-	rmp 1; KpVP-1	rmpA2_3-47%	regular-mucoid
CRB124	ST11	KL64	ybt 9; ICEKp3	iuc 1	-	rmp 1; KpVP-1	rmpA2_3-47%	regular-mucoid
CRB127	ST11	KL64	ybt 9; ICEKp3	iuc 1	-	rmp 1; KpVP-1	rmpA2_3-47%	hypermucoid
CRB130	ST11	KL64	ybt 9; ICEKp3 (incomplete)	iuc 1	-	rmp 1; KpVP-1	rmpA2_3-47%	regular-mucoid
CRB134	ST11	KL64	ybt 9; ICEKp3	iuc 1	iro 1	rmp 1; KpVP-1 (truncated)	rmpA2_3-47%	regular-mucoid
CRB137	ST11	KL64	ybt 9; ICEKp3	iuc 1	-	rmp 1; KpVP-1	rmpA2_3-47%	regular-mucoid
CRB138	ST11	KL64	ybt 9; ICEKp3 (truncated)	iuc 1	-	rmp 1; KpVP-1	rmpA2_3-47%	regular-mucoid
CRB144	ST11	KL64	ybt 9; ICEKp3	iuc 1	-	rmp 1; KpVP-1	rmpA2_3-47%	regular-mucoid
CRB146	ST11	KL64	ybt 9; ICEKp3	iuc 1	-	rmp 1; KpVP-1	rmpA2_3-47%	regular-mucoid
CRB147	ST11	KL64	ybt 9; ICEKp3	iuc 1	-	rmp 1; KpVP-1	rmpA2_3-47%	regular-mucoid
CRB150	ST11	KL64	ybt 9; ICEKp3	iuc 1	-	rmp 1; KpVP-1	rmpA2_3-47%	regular-mucoid
CRB151	ST11	KL64	ybt 9; ICEKp3	iuc 1	-	rmp 1; KpVP-1 (incomplete)	rmpA2_3-47%	regular-mucoid
CRB153	ST11	KL64	ybt 9; ICEKp3	iuc 1	-	rmp 1; KpVP-1	rmpA2_3-47%	regular-mucoid
CRB155	ST11	KL64	ybt 9; ICEKp3	-	-	-	-	regular-mucoid
CRB158	ST11	KL64	ybt 9; ICEKp3	iuc 1	-	rmp 1; KpVP-1	rmpA2_3-47%	regular-mucoid
CRB159	ST11	KL64	ybt 9; ICEKp3	iuc 1	-	rmp 1; KpVP-1	rmpA2_3-47%	hypomucoid
CRB162	ST11	KL64	ybt 9; ICEKp3	iuc 1,iuc 1	-	rmp 1; KpVP-1	rmpA2_3-47%	regular-mucoid
CRB164	ST11	KL64	ybt 9; ICEKp3	iuc 1	-	rmp 1; KpVP-1	rmpA2_3-47%	regular-mucoid
CRB169	ST11	KL64	ybt 9; ICEKp3	iuc 1	-	rmp 1; KpVP-1	rmpA2_3-47%	regular-mucoid
CRB171	ST11	KL64	ybt 9; ICEKp3	-	-	-	-	hypomucoid
CRB173	ST11	KL64	ybt 9; ICEKp3	iuc 1	-	rmp 1; KpVP-1	rmpA2_3-47%	regular-mucoid
CRB174	ST11	KL64	ybt 9; ICEKp3	iuc 1	-	rmp 1; KpVP-1	rmpA2_3-47%	regular-mucoid
CRB192	ST11	KL64	ybt 9; ICEKp3	iuc 1	-	rmp 1; KpVP-1 (incomplete)	rmpA2_3-47%	hypomucoid
CRB193	ST11	KL64	ybt 9; ICEKp3	iuc 1,iuc 1	-	rmp 1; KpVP-1	rmpA2_3-47%,rmpA2_3-47%	regular-mucoid
CRB213	ST11	KL64	ybt 9; ICEKp3	iuc 1	-	-	rmpA2_3-47%	regular-mucoid
CRB215	ST11	KL64	ybt 9; ICEKp3	iuc 1	-	rmp 1; KpVP-1	rmpA2_3-47%	regular-mucoid
CRB246	ST11	KL64	ybt 9; ICEKp3	iuc 1	-	rmp 1; KpVP-1	rmpA2_3-47%	regular-mucoid
CRB247	ST11	KL64	ybt 9; ICEKp3	iuc 1	-	rmp 1; KpVP-1	rmpA2_3*-47%	regular-mucoid
CRB248	ST11	KL64	ybt 9; ICEKp3	iuc 1	-	rmp 1; KpVP-1	rmpA2_3-47%	hypermucoid
CRB250	ST11	KL64	ybt 9; ICEKp3	-	-	-	-	regular-mucoid
CRB251	ST11	KL64	ybt 9; ICEKp3 (truncated)	iuc 1	-	-	rmpA2_3-47%	regular-mucoid
CRB252	ST11	KL64	ybt 9; ICEKp3	iuc 1	-	rmp 1; KpVP-1 (truncated)	rmpA2_3-47%	hypomucoid
CRB254	ST11	KL64	ybt 9; ICEKp3	-	-	-	-	regular-mucoid
CRB258	ST11	KL64	ybt 9; ICEKp3	iuc 1	-	rmp unknown	rmpA2_5-54%	regular-mucoid
CRB259	ST11	KL64	ybt 9; ICEKp3	iuc 1,iuc 1	-	-	rmpA2_3-47%,rmpA2_3-47%	regular-mucoid
CRB260	ST11	KL64	ybt 9; ICEKp3	iuc 1	-	rmp unknown	rmpA2_3-47%	regular-mucoid
CRB261	ST11	KL64	ybt 9; ICEKp3	iuc 1	-	-	rmpA2_3-47%	regular-mucoid
CRB262	ST11	KL64	ybt 9; ICEKp3	-	iro 1 (incomplete)	-	rmpA2_3-47%	hypomucoid
CRB263	ST11	KL64	ybt 9; ICEKp3 (incomplete)	iuc 1,iuc 1	-	-	rmpA2_3-47%,rmpA2_3-47%	regular-mucoid
CRB264	ST11	KL64	ybt 9; ICEKp3	iuc 1	-	-	rmpA2_3-47%	regular-mucoid
CRB265	ST11	KL64	ybt 9; ICEKp3	-	-	-	-	regular-mucoid
CRB267	ST11	KL64	ybt 9; ICEKp3	iuc 1 (truncated)	-	-	rmpA2_3-47%	regular-mucoid
CRB270	ST11	KL64	ybt 9; ICEKp3	iuc 1	-	-	rmpA2_3-47%	regular-mucoid
CRB271	ST11	KL64	ybt 9; ICEKp3	iuc 1	-	-	rmpA2_3-47%	regular-mucoid
CRB272	ST11	KL64	ybt 9; ICEKp3	iuc 1	-	-	rmpA2_3-47%	regular-mucoid
CRB273	ST11	KL64	ybt 9; ICEKp3	iuc 1	-	-	rmpA2_3-47%	regular-mucoid
CRB275	ST11	KL64	ybt 9; ICEKp3	iuc 1 (truncated)	-	-	rmpA2_3-47%	regular-mucoid
CRB277	ST11	KL64	ybt 9; ICEKp3	iuc 1	-	-	rmpA2_3-47%	regular-mucoid
CRB278	ST11	KL64	ybt 9; ICEKp3	iuc 1	-	rmp unknown	rmpA2_3-47%	regular-mucoid
CRB281	ST11	KL64	ybt 9; ICEKp3 (truncated)	iuc 1	-	-	rmpA2_3-47%	regular-mucoid
CRB282	ST11	KL64	ybt 9; ICEKp3	iuc 1	-	-	rmpA2_3-47%	regular-mucoid
CRB283	ST11	KL64	ybt 9; ICEKp3	iuc 1,iuc 1	-	-	rmpA2_3-47%,rmpA2_3-47%	regular-mucoid
CRB285	ST11	KL64	ybt 9; ICEKp3	iuc 1	-	rmp 1; KpVP-1	rmpA2_3-47%	regular-mucoid
CRB286	ST11	KL64	ybt 9; ICEKp3 (truncated)	iuc 1	-	-	rmpA2_3-47%	regular-mucoid
CRB287	ST11	KL64	ybt 9; ICEKp3	iuc 1	-	-	rmpA2_3-47%	regular-mucoid
CRB289	ST11	KL64	ybt 9; ICEKp3	iuc 1	-	rmp 1; KpVP-1	rmpA2_3-47%	regular-mucoid
CRB290	ST11	KL64	ybt 9; ICEKp3	-	-	-	-	regular-mucoid
CRB291	ST11	KL64	ybt 9; ICEKp3	iuc 1	-	rmp 1; KpVP-1	rmpA2_3-47%	regular-mucoid
CRB292	ST11	KL64	ybt 9; ICEKp3 (truncated)	iuc 1	-	rmp unknown	rmpA2_3-47%	regular-mucoid
CRB293	ST11	KL64	ybt 9; ICEKp3	iuc 1	-	-	rmpA2_3-47%	regular-mucoid
CRB296	ST11	KL64	ybt 9; ICEKp3	iuc 1	-	rmp 1; KpVP-1	rmpA2_3-47%	regular-mucoid
CRB298	ST11	KL64	ybt 9; ICEKp3	iuc 1	-	rmp 1; KpVP-1	rmpA2_3-47%	regular-mucoid
CRB299	ST11	KL64	ybt 9; ICEKp3	-	-	-	-	hypomucoid
CRB305	ST11	KL64	ybt 9; ICEKp3	iuc 1	-	rmp 1; KpVP-1	rmpA2_3-47%	regular-mucoid
CRB307	ST11	KL64	ybt 9; ICEKp3 (truncated)	-	-	-	-	regular-mucoid
CRB308	ST11	KL64	ybt 9; ICEKp3	iuc 1	-	-	rmpA2_3-47%	regular-mucoid
CRB309	ST11	KL64	ybt 9; ICEKp3	iuc 1 (incomplete)	-	-	rmpA2_3*-45%	regular-mucoid
CRB310	ST11	KL64	ybt 9; ICEKp3	iuc 1	-	rmp unknown	rmpA2_3-47%	regular-mucoid
CRB311	ST11	KL64	ybt 9; ICEKp3 (truncated)	-	-	-	-	regular-mucoid
CRB314	ST11	KL64	ybt 9; ICEKp3	iuc 1,iuc 1	-	rmp unknown	rmpA2_3-47%,rmpA2_3-47%	hypomucoid
CRB315	ST11	KL64	ybt 9; ICEKp3 (truncated)	-	-	-	-	hypermucoid
CRB316	ST11	KL64	ybt 9; ICEKp3	iuc 1	-	rmp 1; KpVP-1	rmpA2_3-47%	regular-mucoid
CRB317	ST11	KL64	ybt 9; ICEKp3	iuc 1	-	rmp 1; KpVP-1	rmpA2_3-47%	regular-mucoid
CRB318	ST11	KL64	ybt 9; ICEKp3 (truncated)	iuc 1	-	rmp 1; KpVP-1 (incomplete)	rmpA2_3-47%	hypomucoid
CRB319	ST11	KL64	ybt 9; ICEKp3	iuc 1	-	rmp 1; KpVP-1 (incomplete)	rmpA2_3-47%	regular-mucoid
CRB324	ST11	KL64	ybt 9; ICEKp3	iuc 1	-	rmp 1; KpVP-1 (incomplete)	rmpA2_3-47%	regular-mucoid
CRB325	ST11	KL64	ybt 9; ICEKp3	iuc 1	-	-	rmpA2_3-47%	regular-mucoid
CRB326	ST11	KL64	ybt 9; ICEKp3	iuc 1	-	-	rmpA2_3-47%	hypermucoid
CRB328	ST11	KL64	ybt 9; ICEKp3	iuc 1	-	rmp 1; KpVP-1	rmpA2_3-47%	regular-mucoid

## Sheet: table S2
Carried Wzc mutation strain
Strain	Mutation	Colony morphology	Mucoviscosity	RmpADC	RmpA2
CRB052	Y718H	regular-mucoid	NMV	-	rmpA2_3-47%
CRB094	R20S	regular-mucoid	NMV	-	-
CRB095	Y720H	hypermucoid	HMV	rmp 1; KpVP-1	rmpA2_3-47%
CRB110	A541G, F563L	regular-mucoid	NMV	-	-
CRB116	Y572D	hypermucoid	HMV	rmp 1; KpVP-1	rmpA2_3-47%
CRB134	V470L	regular-mucoid	NMV	rmp 1; KpVP-1 (truncated)	rmpA2_3-47%
CRB155	I588M	regular-mucoid	NMV	-	-
CRB246	I462N	regular-mucoid	NMV	rmp 1; KpVP-1	rmpA2_3-47%
CRB248	A471P, T573A	hypermucoid	HMV	rmp 1; KpVP-1	rmpA2_3-47%
CRB250	R20S	regular-mucoid	NMV	-	-
CRB278	I649F	regular-mucoid	NMV	rmp unknown	rmpA2_3-47%
CRB299	R20S, Y572H	hypomucoid	NMV	-	-
CRB315	R20S, Y572H	hypermucoid	HMV	-	-
CRB326	Y718fs	hypermucoid	HMV	-	rmpA2_3-47%

## Sheet: table S3
Plasmids and primers
Plasmid	Description	Source
pSGKP-Hyg	The plasmid containing the sgRNA and hygromycin resistance selection marker	Obtained from Fenghui Biotechnology Co., Ltd (Hunan, China)
pCasKP-Apr	The plasmid containing the Cas9 protein and apramycin sulfate resistance selection marker	Obtained from Fenghui Biotechnology Co., Ltd (Hunan, China)
primer	Description	Source
wzc_spacer_F	TAGTAGGTACAGTAACCGTCGATA	This study
wzc_spacer_R	AAACTATCGACGGTTACTGTACCT	This study
wzc_donor_F1	CTAGTCTAGAAAGCGTGTGGCTGCTATGC	This study
wzc_donor_R1	CGTTTAACAGCTTTATCGACGG	This study
wzc_donor_F2	CCGTCGATAAAGCTGTTAAACG	This study
wzc_donor_R2	ATAAGAATGCGGCCGCCTGCTAGAATAGGCGGCGTATC	This study
pCasKP-conf-F	GGGAAATACAGACCGCCACA	Cited from : DOi:10.27461/d.cnki.gzjdx.2021.003412. The Study of Molecular Characteristics and Functions of Iron Uptake Systems in Klebsiella pneumoniae;
pCasKP-conf-R	TGAAGCTGATAGGGGAGCCT	Cited from DOi:10.27461/d.cnki.gzjdx.2021.003413. The Study of Molecular Characteristics and Functions of Iron Uptake Systems in Klebsiella pneumoniae
pSGKP-conf-F	AGGATTTGCAGACTACGGGC	Cited from DOi:10.27461/d.cnki.gzjdx.2021.003414. The Study of Molecular Characteristics and Functions of Iron Uptake Systems in Klebsiella pneumoniae
pSGKP-conf-R	TGTGTGGAATTGTGAGCGGA	Cited from DOi:10.27461/d.cnki.gzjdx.2021.003415. The Study of Molecular Characteristics and Functions of Iron Uptake Systems in Klebsiella pneumoniae
